# Supplementary material for: Regulatory and coding genome regions are enriched for trait associated variants in dairy and beef cattle
Source: BMC Genomics. 2014 Jun 6;15(1):436. doi: 10.1186/1471-2164-15-436 (PMC4070550; doi:10.1186/1471-2164-15-436)
Supplement: Supplementary file 1 — Additional file 1: Dairy cattle enrichment or depletion for trait associated variants. Results from the enrichment or depletion analysis across all P-Value thresholds tested from the dairy GWAS. Enriched dairy traits are labeled as “+”. Depleted dairy traits are labeled as “-“. Non-significant dairy traits are labeled as “ns”. Table is attached in. xlsx format. (XLSX 17 KB) [file 12864_2013_6144_MOESM1_ESM.xlsx]

## Sheet: Sheet1
Additional File 1 - Dairy cattle enrichment or depletion for trait associated variants
Trait	Intergenic	Upstream	Downstream	Intragenic	Intron	CDS	Synonymous	Missense	UTR (5' & 3')	Non-Coding Conserved	TFBS	microRNA Target
P <0.00000001
Fat	-	+	+	+	+	+	+	+	ns	ns	ns	ns
Fat Percent	-	ns	ns	+	+	+	+	+	ns	ns	ns	ns
Milk	-	+	+	+	ns	+	+	+	ns	ns	ns	ns
Protein	-	+	+	+	+	+	+	+	ns	ns	ns	ns
Protein Percent	ns	+	ns	ns	ns	+	+	+	ns	ns	ns	ns
Angularity	ns	+	ns	ns	ns	ns	ns	ns	ns	ns	ns	ns
BCS	ns	ns	ns	ns	ns	ns	ns	ns	ns	ns	ns	ns
Mammary System	ns	ns	ns	ns	ns	ns	ns	ns	ns	ns	ns	ns
Fertility	ns	ns	ns	ns	ns	ns	ns	ns	ns	ns	ns	ns
Survival Direct	ns	+	+	ns	ns	ns	ns	ns	+	ns	ns	ns
SCC	ns	ns	ns	ns	ns	ns	ns	ns	ns	ns	ns	ns
P <0.0000001
Fat	-	+	+	+	+	+	+	+	ns	ns	ns	ns
Fat Percent	-	ns	+	+	+	+	+	+	ns	ns	ns	ns
Milk	ns	+	ns	ns	ns	+	+	+	ns	-	ns	ns
Protein	-	+	+	+	+	+	ns	+	ns	ns	ns	ns
Protein Percent	ns	+	+	ns	ns	+	ns	+	ns	ns	ns	ns
Angularity	ns	ns	ns	ns	ns	ns	ns	ns	ns	ns	ns	ns
BCS	ns	ns	ns	ns	ns	ns	ns	ns	ns	ns	ns	ns
Mammary System	+	ns	ns	-	-	ns	ns	ns	ns	ns	ns	ns
Fertility	ns	ns	ns	ns	ns	ns	ns	ns	ns	ns	ns	ns
Survival Direct	ns	+	+	ns	ns	ns	ns	ns	+	ns	ns	ns
SCC	ns	ns	ns	ns	ns	ns	ns	ns	ns	ns	ns	ns
P <0.000001
Fat	ns	+	+	+	ns	+	ns	+	ns	ns	ns	ns
Fat Percent	-	ns	ns	+	+	+	+	+	ns	ns	ns	ns
Milk	ns	+	+	ns	ns	+	+	+	ns	-	ns	ns
Protein	-	+	+	+	+	+	+	+	ns	ns	ns	ns
Protein Percent	ns	+	+	-	ns	+	ns	+	+	ns	ns	ns
Angularity	-	ns	ns	+	+	ns	ns	ns	ns	ns	ns	ns
BCS	ns	ns	ns	ns	ns	ns	ns	ns	ns	ns	ns	ns
Mammary System	+	ns	ns	-	-	ns	ns	ns	+	ns	ns	ns
Fertility	ns	ns	ns	ns	ns	ns	ns	ns	ns	ns	ns	ns
Survival Direct	ns	+	+	ns	-	ns	ns	ns	+	ns	ns	ns
SCC	ns	ns	ns	ns	ns	ns	ns	ns	+	ns	ns	ns
P <0.00001
Fat	ns	+	+	ns	ns	+	+	+	ns	ns	ns	ns
Fat Percent	-	+	ns	+	+	+	+	+	ns	ns	ns	+
Milk	ns	+	+	ns	ns	+	+	ns	ns	-	ns	+
Protein	-	+	+	+	+	+	+	+	ns	ns	ns	+
Protein Percent	ns	+	+	+	ns	+	+	+	+	ns	ns	ns
Angularity	-	ns	ns	+	+	ns	ns	ns	ns	ns	ns	ns
BCS	ns	ns	+	ns	ns	ns	ns	ns	ns	ns	ns	ns
Mammary System	+	+	+	-	-	ns	ns	ns	+	ns	ns	ns
Fertility	ns	ns	ns	ns	ns	ns	ns	ns	ns	ns	ns	ns
Survival Direct	ns	+	+	ns	-	ns	ns	ns	+	ns	ns	ns
SCC	ns	ns	ns	ns	ns	ns	ns	ns	+	ns	ns	ns
P <0.0001
Fat	ns	+	+	+	ns	+	+	+	ns	ns	ns	ns
Fat Percent	-	+	+	+	+	+	+	+	ns	ns	ns	+
Milk	-	+	+	+	+	+	+	+	ns	ns	ns	+
Protein	-	+	+	+	+	+	ns	+	ns	-	ns	ns
Protein Percent	-	+	+	+	+	+	+	+	+	ns	ns	ns
Angularity	-	+	+	+	+	ns	ns	+	ns	ns	ns	ns
BCS	ns	+	+	ns	ns	+	ns	+	ns	ns	ns	ns
Mammary System	ns	+	+	-	-	+	ns	ns	ns	ns	ns	+
Fertility	+	+	ns	-	-	ns	ns	ns	ns	ns	ns	ns
Survival Direct	ns	+	+	-	-	ns	ns	ns	+	ns	ns	ns
SCC	ns	ns	ns	ns	ns	ns	ns	ns	ns	ns	ns	ns
P <0.001
Fat	ns	+	+	ns	ns	+	ns	+	ns	ns	ns	ns
Fat Percent	-	+	+	+	+	+	+	+	+	-	ns	+
Milk	-	+	+	+	+	+	+	+	ns	-	ns	ns
Protein	-	+	+	+	+	+	+	+	ns	-	ns	ns
Protein Percent	-	+	+	+	+	+	+	+	+	ns	ns	+
Angularity	-	ns	+	+	+	+	ns	+	ns	ns	ns	ns
BCS	ns	+	ns	ns	ns	+	ns	+	ns	ns	ns	ns
Mammary System	ns	+	+	ns	ns	ns	ns	ns	ns	ns	ns	ns
Fertility	ns	+	ns	-	-	ns	ns	ns	ns	ns	ns	ns
Survival Direct	+	+	+	-	-	ns	ns	ns	+	-	ns	ns
SCC	ns	ns	+	ns	ns	ns	ns	ns	ns	ns	ns	ns
P <0.01
Fat	ns	+	+	+	ns	+	ns	+	ns	ns	ns	ns
Fat Percent	-	+	+	+	+	+	+	+	ns	-	ns	ns
Milk	-	+	+	+	+	+	+	+	ns	-	ns	ns
Protein	-	+	+	+	+	+	+	+	ns	ns	ns	ns
Protein Percent	-	+	+	+	+	+	+	+	+	-	ns	+
Angularity	ns	+	+	ns	ns	+	ns	+	ns	ns	ns	+
BCS	ns	+	+	ns	ns	+	ns	+	ns	ns	ns	ns
Mammary System	ns	+	+	ns	ns	ns	ns	ns	ns	ns	ns	ns
Fertility	ns	+	ns	+	+	ns	ns	ns	ns	ns	ns	ns
Survival Direct	+	+	+	-	-	ns	+	ns	+	-	ns	ns
SCC	ns	+	ns	+	+	ns	ns	ns	ns	ns	ns	ns
P <0.1
Fat	ns	+	+	ns	ns	+	+	ns	ns	-	ns	-
Fat Percent	-	+	+	+	+	+	+	+	+	-	ns	ns
Milk	-	+	+	+	+	+	+	+	+	ns	ns	ns
Protein	-	+	+	+	+	+	+	ns	ns	ns	ns	ns
Protein Percent	-	+	+	+	+	+	+	+	+	ns	ns	+
Angularity	+	+	+	-	-	ns	ns	+	ns	ns	ns	+
BCS	ns	+	+	+	ns	+	+	+	ns	ns	ns	+
Mammary System	ns	+	+	ns	ns	+	ns	ns	ns	ns	ns	ns
Fertility	ns	+	+	+	ns	ns	+	ns	ns	ns	ns	ns
Survival Direct	+	+	+	-	-	ns	+	ns	+	-	ns	ns
SCC	ns	+	+	+	+	ns	ns	ns	ns	+	ns	ns
KEY
+	Enriched
-	Depleted
ns	Not Significant
