# Supplementary material for: Regulatory and coding genome regions are enriched for trait associated variants in dairy and beef cattle
Source: BMC Genomics. 2014 Jun 6;15(1):436. doi: 10.1186/1471-2164-15-436 (PMC4070550; doi:10.1186/1471-2164-15-436)
Supplement: Supplementary file 2 — Additional file 2: Beef cattle enrichment or depletion for trait associated variants. Results from the enrichment or depletion analysis across all P-Value thresholds tested from the beef GWAS. Enriched beef traits are labeled as “+”. Depleted beef traits are labeled as “-“. Non-significant beef traits are labeled as “ns”. Table is attached in. xlsx format. (XLSX 17 KB) [file 12864_2013_6144_MOESM2_ESM.xlsx]

## Sheet: Sheet1
Additional File 2 - Beef cattle enrichment or depletion for trait associated variants
Trait	Intergenic	Upstream	Downstream	Intragenic	Intron	CDS	Synonymous	Missense	UTR (5' & 3')	Non-Coding Conserved	TFBS	microRNA Target
P <0.00000001
LLPF	-	+	+	+	+	+	ns	ns	ns	ns	ns	ns
CIMF	ns	ns	ns	ns	ns	ns	ns	ns	ns	ns	ns	ns
CRIB	ns	ns	ns	ns	ns	ns	ns	ns	ns	ns	ns	ns
SEMA	ns	ns	ns	ns	ns	ns	ns	ns	ns	ns	ns	ns
SC12	-	+	+	+	+	+	ns	ns	ns	+	ns	ns
PNS24	+	+	ns	-	-	ns	ns	ns	ns	ns	ns	-
AGECL_BB	ns	ns	ns	ns	ns	ns	ns	ns	ns	ns	ns	ns
AGECL_TC	ns	ns	ns	ns	ns	ns	ns	ns	ns	ns	ns	ns
PPAI_BB	ns	ns	ns	ns	ns	ns	ns	ns	ns	ns	ns	ns
PPAI_TC	ns	ns	ns	ns	ns	ns	ns	ns	ns	ns	ns	ns
P <0.0000001
LLPF	-	+	+	+	+	+	ns	+	ns	ns	ns	ns
CIMF	ns	ns	ns	ns	ns	ns	ns	ns	ns	ns	ns	ns
CRIB	ns	ns	ns	ns	ns	ns	ns	ns	ns	ns	ns	ns
SEMA	ns	ns	ns	ns	ns	ns	ns	ns	ns	ns	ns	ns
SC12	ns	+	+	ns	ns	ns	ns	ns	ns	+	ns	ns
PNS24	+	+	+	-	-	ns	ns	ns	ns	ns	ns	-
AGECL_BB	ns	ns	ns	+	+	ns	ns	ns	ns	ns	ns	ns
AGECL_TC	ns	ns	ns	ns	ns	ns	ns	ns	ns	ns	ns	ns
PPAI_BB	ns	ns	ns	ns	ns	ns	ns	ns	ns	ns	ns	ns
PPAI_TC	ns	ns	ns	ns	ns	ns	ns	ns	ns	ns	ns	ns
P <0.000001
LLPF	-	+	+	+	+	+	+	ns	+	ns	ns	ns
CIMF	ns	ns	ns	ns	ns	ns	ns	ns	ns	ns	ns	ns
CRIB	ns	ns	ns	ns	ns	ns	ns	ns	ns	ns	ns	ns
SEMA	ns	ns	ns	ns	ns	ns	ns	ns	ns	ns	ns	ns
SC12	+	ns	ns	-	-	ns	ns	ns	ns	+	ns	ns
PNS24	+	+	+	-	-	ns	+	ns	ns	ns	ns	-
AGECL_BB	ns	ns	ns	ns	ns	ns	ns	ns	ns	ns	ns	ns
AGECL_TC	ns	ns	ns	ns	ns	ns	ns	ns	ns	ns	ns	ns
PPAI_BB	ns	ns	ns	ns	ns	ns	ns	ns	ns	ns	ns	ns
PPAI_TC	ns	ns	ns	ns	ns	ns	ns	ns	ns	ns	ns	ns
P <0.00001
LLPF	-	+	+	+	+	+	+	ns	+	ns	ns	ns
CIMF	-	ns	ns	+	+	ns	ns	ns	ns	ns	ns	ns
CRIB	ns	ns	ns	ns	ns	+	+	ns	ns	ns	ns	ns
SEMA	ns	ns	ns	-	ns	ns	ns	ns	ns	ns	ns	ns
SC12	+	+	+	-	-	ns	ns	ns	ns	+	ns	ns
PNS24	+	+	+	-	-	ns	ns	ns	ns	ns	ns	-
AGECL_BB	ns	ns	-	ns	ns	ns	ns	ns	ns	ns	ns	ns
AGECL_TC	ns	ns	ns	ns	ns	ns	ns	ns	ns	ns	ns	ns
PPAI_BB	ns	ns	ns	-	ns	ns	ns	ns	ns	ns	ns	ns
PPAI_TC	-	ns	ns	+	+	ns	ns	ns	ns	ns	ns	ns
P <0.0001
LLPF	-	+	+	+	+	+	+	ns	+	ns	ns	+
CIMF	-	+	ns	+	+	ns	ns	ns	ns	ns	ns	ns
CRIB	ns	+	ns	ns	ns	ns	ns	ns	ns	ns	ns	ns
SEMA	ns	ns	ns	-	-	ns	ns	ns	ns	ns	ns	ns
SC12	+	+	+	-	-	ns	ns	ns	ns	+	ns	ns
PNS24	+	+	+	-	-	ns	ns	ns	ns	ns	ns	-
AGECL_BB	ns	ns	-	ns	ns	ns	ns	ns	ns	ns	ns	ns
AGECL_TC	ns	ns	-	ns	ns	ns	ns	ns	ns	ns	ns	ns
PPAI_BB	ns	-	ns	ns	ns	ns	ns	ns	ns	ns	ns	ns
PPAI_TC	-	ns	ns	+	+	ns	ns	ns	ns	ns	ns	ns
P <0.001
LLPF	-	+	+	+	+	+	+	ns	+	ns	ns	+
CIMF	-	+	+	+	+	ns	ns	ns	+	ns	ns	ns
CRIB	ns	+	ns	ns	ns	ns	+	ns	ns	+	ns	ns
SEMA	ns	_	+	ns	-	ns	ns	ns	ns	ns	ns	ns
SC12	+	ns	+	-	-	ns	ns	ns	ns	ns	ns	ns
PNS24	+	+	ns	-	-	ns	ns	ns	ns	ns	ns	ns
AGECL_BB	-	-	ns	+	+	ns	ns	ns	ns	ns	ns	ns
AGECL_TC	-	ns	-	+	+	ns	ns	ns	ns	ns	ns	ns
PPAI_BB	ns	-	ns	+	+	ns	ns	ns	ns	ns	ns	ns
PPAI_TC	ns	ns	ns	+	+	ns	+	ns	ns	ns	ns	ns
P <0.01
LLPF	ns	+	+	ns	ns	+	+	+	ns	-	ns	+
CIMF	-	+	+	+	+	ns	ns	ns	+	+	ns	+
CRIB	ns	+	+	ns	ns	ns	ns	ns	+	+	ns	ns
SEMA	+	ns	ns	-	-	ns	ns	ns	ns	ns	ns	ns
SC12	ns	+	+	ns	ns	ns	ns	ns	ns	+	ns	ns
PNS24	+	+	ns	-	-	ns	ns	ns	ns	+	ns	ns
AGECL_BB	ns	ns	-	+	+	ns	ns	ns	ns	ns	-	ns
AGECL_TC	-	ns	-	+	+	ns	ns	ns	ns	ns	ns	+
PPAI_BB	ns	-	-	ns	ns	ns	ns	ns	ns	ns	ns	ns
PPAI_TC	ns	ns	ns	ns	ns	+	ns	ns	ns	ns	ns	ns
P <0.1
LLPF	ns	+	+	ns	ns	+	+	ns	ns	ns	ns	ns
CIMF	-	+	+	+	+	+	+	ns	+	ns	ns	+
CRIB	-	+	+	+	+	ns	+	ns	+	+	ns	ns
SEMA	ns	+	+	+	+	ns	ns	ns	ns	ns	ns	ns
SC12	-	+	+	+	+	ns	ns	ns	ns	ns	ns	+
PNS24	+	+	+	-	-	ns	ns	ns	ns	+	ns	ns
AGECL_BB	+	ns	ns	-	-	ns	ns	ns	ns	ns	ns	+
AGECL_TC	ns	ns	-	-	-	ns	ns	ns	ns	-	ns	ns
PPAI_BB	ns	ns	ns	-	-	ns	ns	ns	-	ns	ns	ns
PPAI_TC	ns	+	+	ns	ns	ns	ns	ns	ns	ns	ns	ns
KEY
+	Enriched
-	Depleted
ns	Not Significant
