# Supplementary material for: Regulatory and coding genome regions are enriched for trait associated variants in dairy and beef cattle
Source: BMC Genomics. 2014 Jun 6;15(1):436. doi: 10.1186/1471-2164-15-436 (PMC4070550; doi:10.1186/1471-2164-15-436)
Supplement: Supplementary file 3 — Additional file 3: Logistic regression analysis on dairy and beef traits with the CDS class eliminated. We performed a logistic regression analysis on both beef and dairy traits without the CDS class to determine the impact this has on the missense and synonymous classes. The CDS class consist of both missense and synonymous variants, thus signals form these classes are already represented in the CDS class. By eliminating the CDS class in our logistic regression analysis, we clearly see an increase in the significance and the estimated effect for both classes. Table is attached in. xlsx format. (XLSX 12 KB) [file 12864_2013_6144_MOESM3_ESM.xlsx]

## Sheet: Sheet1
Additional File 3 - Logistic regression analysis on dairy and beef traits with the CDS class eliminated
Traits	Intergenic	Upstream	Downstream	Intragenic	Intron	Synonymous	Missense	UTR (5'&3')	Non-Coding Conserved	TFBS	microRNA Target Site
Fat	0.05 (-0.01)	4.93 (0.15)	3.36 (0.12)	0.54 (0.12)	0.23 (-0.14)	2.46 (0.12)	2.77 (0.20)	0.27 (-0.23)	0.07 (0.02)	0.22 (0.18)	0.55 (-0.16)
Fat Percent	0.69 (-0.08)	6.44 (0.14)	4.89 (0.11)	12.71 (0.43)	0.77 (-0.37)	7.38 (0.02)	5.04 (0.04)	0.67 (-0.31)	0.48 (-0.08)	0.26 (-0.32)	1.53 (0.28)
Milk	0.66 (-0.06)	1.92 (0.03)	2.81 (0.05)	2.20 (0.67)	2.79 (-0.69)	1.27 (-0.56)	2.28 (-0.44)	0.06 (-0.69)	0.93 (-0.10)	0.09 (-0.09)	1.26 (0.20)
Protein	3.05 (-0.17)	2.60 (0.00)	5.13 (0.01)	4.25 (0.40)	1.73 (-0.50)	0.73 (-0.43)	2.83 (-0.24)	0.19 (-0.47)	1.11 (-0.11)	0.20 (0.13)	0.48 (0.10)
Protein Percent	0.21 (-0.03)	15.13 (0.21)	9.60 (0.17)	5.13 (0.36)	0.90 (-0.31)	4.21 (-0.08)	5.10 (0.03)	4.06 (-0.05)	0.57 (-0.07)	0.55 (0.29)	0.84 (0.15)
Angularity	0.89 (-0.25)	2.59 (0.11)	1.31 (0.02)	7.74 (-0.65)	0.67 (0.68)	0.04 (0.49)	2.16 (1.12)	0.17 (0.29)	0.92 (0.29)	0.09 (0.21)	0.71 (0.40)
BCS	1.12 (-0.60)	2.18 (0.03)	2.13 (0.03)	0.05 (1.64)	1.67 (-2.17)	0.19 (-1.92)	2.33 (-0.97)	0.04 (-2.09)	0.73 (-0.93)	1.04 (1.65)	0.14 (0.22)
Mammary System	1.27 (0.31)	2.71 (0.51)	1.16 (0.38)	2.54 (0.91)	0.53 (-0.76)	1.12 (-0.28)	0.65 (-0.31)	1.33 (-0.22)	0.64 (-0.31)	0.24 (-5.29)	1.61 (0.65)
Fertility	2.48 (0.89)	1.51 (0.96)	0.16 (0.59)	2.51 (3.46)	4.56 (-2.99)	0.86 (-2.22)	0.30 (-3.49)	0.04 (-2.94)	0.27 (0.23)	0.17 (-3.91)	0.67 (-3.93)
Survival Direct	4.18 (0.28)	7.40 (0.41)	6.18 (0.39)	3.23 (0.31)	0.16 (-0.11)	0.75 (0.04)	0.24 (-0.03)	4.96 (0.34)	0.95 (-0.16)	0.13 (0.14)	0.53 (-0.20)
SCC	0.88 (0.30)	0.04 (0.17)	0.82 (0.37)	0.55 (0.07)	0.06 (0.15)	0.08 (0.08)	0.00 (0.17)	0.72 (0.54)	2.05 (0.51)	0.23 (-5.00)	0.66 (-0.88)
LLPF	0.51 (0.12)	28.17 (0.88)	16.28 (0.74)	10.90 (0.39)	0.05 (0.08)	2.96 (0.41)	0.58 (0.10)	1.66 (0.16)	0.99 (-0.43)	0.07 (0.14)	1.50 (0.59)
CIMF	0.00 (0.01)	3.38 (0.46)	0.17 (-0.05)	8.15 (-0.13)	0.29 (0.50)	0.57 (0.57)	0.31 (0.51)	0.08 (0.29)	0.14 (-0.10)	2.96 (1.87)	0.31 (0.30)
CRIB	0.18 (-0.13)	1.16 (0.21)	0.07 (-0.13)	0.19 (0.01)	0.04 (-0.09)	0.73 (0.36)	0.54 (-1.18)	0.28 (0.21)	0.75 (-0.67)	0.20 (-4.17)	0.08 (-0.16)
SEMA	1.52 (1.55)	0.69 (-0.15)	0.43 (1.24)	2.45 (1.00)	0.04 (-0.20)	0.05 (0.25)	0.45 (-2.18)	0.35 (0.61)	0.90 (-2.40)	0.11 (-2.32)	0.41 (0.86)
SC12	0.22 (-0.06)	2.13 (0.12)	2.99 (0.17)	11.18 (0.15)	0.44 (-0.41)	0.18 (-0.34)	0.04 (-0.27)	0.04 (-0.26)	1.45 (0.26)	0.05 (0.09)	0.00 (-0.01)
PNS24	3.58 (0.45)	0.50 (0.40)	0.41 (0.38)	105.96 (0.58)	1.57 (-1.04)	0.11 (-0.29)	0.24 (-0.47)	0.26 (-0.28)	0.08 (0.01)	1.00 (0.86)	1.27 (-0.74)
AGECL_BB	2.75 (-0.82)	0.30 (-0.78)	0.67 (-0.83)	1.30 (-0.50)	0.10 (-0.19)	0.21 (-0.08)	0.06 (-0.29)	0.84 (0.32)	0.00 (0.01)	0.25 (-4.97)	0.79 (-0.99)
AGECL_TC	0.04 (-0.06)	0.14 (-0.14)	1.49 (-1.11)	0.86 (-0.09)	0.04 (0.21)	0.06 (0.22)	0.61 (-2.99)	0.00 (0.15)	0.20 (-0.33)	0.14 (-3.09)	0.66 (0.88)
PPAI_BB	0.58 (-0.99)	1.10 (-1.85)	0.24 (-1.07)	0.71 (-0.68)	0.00 (-0.14)	0.67 (0.50)	0.06 (-0.04)	0.57 (-2.81)	0.17 (0.25)	0.14 (-2.88)	0.49 (-2.89)
PPAI_TC	0.77 (-0.56)	0.11 (-0.35)	0.21 (-0.52)	5.11 (-1.46)	0.75 (1.34)	0.52 (1.45)	0.78 (-2.69)	1.01 (1.79)	0.20 (-0.26)	0.18 (-3.73)	0.67 (-3.70)
