# Supplementary material for: Regulatory and coding genome regions are enriched for trait associated variants in dairy and beef cattle
Source: BMC Genomics. 2014 Jun 6;15(1):436. doi: 10.1186/1471-2164-15-436 (PMC4070550; doi:10.1186/1471-2164-15-436)
Supplement: Supplementary file 4 — Additional file 4: Matrix of similarities between the genomic relationship matrices. The matrix shows the level of similarities between the genomic relationship matrices for each function class by calculating the Euclidean distance (measure) between each annotation GRM. The more similar a GRM is to another the lower the Euclidean distance measure is. (XLSX 12 KB) [file 12864_2013_6144_MOESM4_ESM.xlsx]

## Sheet: Sheet1
Additional File 4 - Matrix of similarities between the genomic relationship matrices
	CDS	Conserved Non-Coding	Intron	Missense	Synonymous	UTR (5' & 3')	miRNA Target Sites	Upstream	Downstream
CDS	0
Conserved Non-Coding	238.856	0
Intron	175.427	166.395	0
Missense	180.479	302.712	257.321	0
Synonymous	108.23	259.951	202.156	286.898	0
UTR (5' & 3')	276.517	311.191	264.669	320.469	303.128	0
miRNA Target Sites	421.8	423.157	400.708	458.555	435.833	465.762	0
Upstream	165.979	215.018	147.237	240.547	201.631	250.184	406.013	0
Downstream	160.555	206.93	135.605	239.17	195.534	242.085	403.303	105.136	0

## Sheet: Sheet2
	[,8]	[,9]
	[1,]	1770.38	1763.24
	[2,]	215.018	206.93
	[3,]	147.237	135.605
	[4,]	240.547	239.17
	[5,]	201.631	195.534
	[6,]	250.184	242.085
	[7,]	406.013	403.303
	[8,]	0	105.136
	[9,]	105.136	0
