# Supplementary material for: Regulatory and coding genome regions are enriched for trait associated variants in dairy and beef cattle
Source: BMC Genomics. 2014 Jun 6;15(1):436. doi: 10.1186/1471-2164-15-436 (PMC4070550; doi:10.1186/1471-2164-15-436)
Supplement: Supplementary file 5 — Additional file 5: Genetic variance explained per SNP in each annotation class for dairy traits. The following table shows the heritability for each trait (as a percentage (%)) in each annotation class along with the average genetic variance explained per SNP (calculated as the percentage (%)/10−4). Classes that have higher values capture more of the genetic variance that contributes to the heritability. Lower values indicate that they only contribute a much smaller amount to the heritability for that class. Table is attached in .xlsx format. (XLSX 14 KB) [file 12864_2013_6144_MOESM5_ESM.xlsx]

## Sheet: Sheet1
Additional File 5 - Genetic variance explained per SNP in each annotation class for dairy traits
Traits	Intergenic Class			Upstream Class			Downstream Class			Intron Class			CDS Class			Synonymous Class			Missense Class			UTRs (Both 5'&3')			Non-Coding Conserved			microRNA Target Sites
Trait	Heritability (%)	S.E	Per SNP (% X 10^-4)	Heritability (%)	S.E	Per SNP (% X 10^-4)	Heritability (%)	S.E	Per SNP (% X 10^-4)	Heritability (%)	S.E	Per SNP (% X 10^-4)	Heritability (%)	S.E	Per SNP (% X 10^-4)	Heritability (%)	S.E	Per SNP (% X 10^-4)	Heritability (%)	S.E	Per SNP (% X 10^-4)	Heritability (%)	S.E	Per SNP (% X 10^-4)	Heritability (%)	S.E	Per SNP (% X 10^-4)	Heritability (%)	S.E	Per SNP (% X 10^-4)
Fat	19.0783	0.03	0.445449	3.2926	0.03	1.38327	10.7008	0.03	4.04475	8.0669	0.03	0.413615	0.0001	0	0.000157134	5.3371	0.02	13.4504	6.6905	0.01	27.9703	0.0001	0.01	0.000419111	0.0001	0.02	0.000161996	0.0001	0.01	0.000517598
Fat Percent	0	0.03	0	14.0745	0.03	5.91291	12.6885	0.03	4.79608	9.5594	0.03	0.49014	0.1044	0	0.164048	21.4722	0.02	54.1134	15.3192	0.01	64.0435	3.8483	0.01	16.1287	0.0001	0.02	0.000161996	0.0001	0.01	0.000517598
Milk	20.2272	0.03	0.472274	7.8195	0.03	3.28509	7.939	0.03	3.00083	7.5143	0.03	0.385282	0.3448	0	0.541798	6.8938	0.02	17.3735	10.1035	0.01	42.2387	0.0322	0.01	0.134954	0.0001	0.02	0.000161996	0.7304	0.01	3.78054
Protein	24.286	0.03	0.56704	5.4357	0.03	2.28362	8.5181	0.03	3.21972	6.4924	0.03	0.332886	0.5424	0	0.852294	2.986	0.01	7.5252	5.308	0.01	22.1906	0.1924	0.01	0.80637	0.0775	0.02	0.125547	0.7506	0.01	3.88509
Protein Percent	25.7215	0.03	0.600557	7.9059	0.02	3.32139	7.7646	0.03	2.93491	21.1543	0.03	1.08465	0.0535	0	0.0840666	8.2116	0.01	20.6946	9.6676	0.01	40.4164	0.7174	0.01	3.00671	0.0001	0.01	0.000161996	0.1481	0.01	0.766563
Angularity	0.4413	0.02	0.0103037	0.0001	0.02	4.20115e-05	6.4421	0.02	2.43502	1.2261	0.02	0.062866	0.281	0	0.441546	0.0886	0.01	0.223286	0.3424	0.01	1.43144	0.0001	0.01	0.000419111	2.154	0.01	3.48939	0.0001	0.01	0.000517598
BCS	2.1053	0.02	0.0491555	0.0001	0.02	4.20115e-05	0.0001	0.02	3.77986e-05	0.0001	0.02	5.12731e-06	0.0862	0	0.135449	0.6647	0.01	1.67515	1.8214	0.01	7.61455	0.0001	0.01	0.000419111	0.5384	0.01	0.872185	0.0626	0.01	0.324017
Mammary System	7.4314	0.03	0.173512	3.0216	0.02	1.26942	0.0001	0.02	3.77986e-05	1.3487	0.03	0.069152	0.4761	0	0.748114	0.6837	0.01	1.72303	0.8559	0.01	3.57818	0.0001	0.01	0.000419111	0.0001	0.01	0.000161996	0.0001	0.01	0.000517598
Fertility	0.2776	0.02	0.00648153	0.0001	0.02	4.20115e-05	0.1893	0.02	0.0715528	3.4734	0.02	0.178092	0.0001	0	0.000157134	0.0001	0.01	0.000252016	0.1216	0.01	0.508361	0.1079	0.01	0.452221	0.1538	0.01	0.24915	0.1732	0.01	0.89648
Survival Direct	18.2451	0.03	0.425995	2.8667	0.02	1.20434	2.935	0.03	1.10939	0.0001	0.03	5.12731e-06	4.5023	0	7.07464	0.0001	0.01	0.000252016	0.1767	0.01	0.738712	0.5524	0.01	2.31517	0.0001	0.02	0.000161996	0.0001	0.01	0.000517598
SCC	25.5842	0.03	0.597351	0.0001	0.03	4.20115e-05	3.8911	0.03	1.47078	15.2765	0.03	0.783274	0.0001	0	0.000157134	0.0001	0.01	0.000252016	0.0001	0.01	0.00041806	0.2011	0.01	0.842833	0.2367	0.02	0.383444	0.4539	0.01	2.34938
