# Supplementary material for: Regulatory and coding genome regions are enriched for trait associated variants in dairy and beef cattle
Source: BMC Genomics. 2014 Jun 6;15(1):436. doi: 10.1186/1471-2164-15-436 (PMC4070550; doi:10.1186/1471-2164-15-436)
Supplement: Supplementary file 6 — Additional file 6: Variance component analysis using ASREML in dairy traits. The following tables show the class heritability for each trait along with the permutated heritability from the same number but randomly chosen SNPs (which was replicated 5 times and significance is determined as greater or less than the average of the proportion of variance explained by the randomly chosen SNP +/− 2*standard error). The heritability percent difference is simply the difference between the class heritability and the permutated heritability. S.E is an abbreviation for standard error. Table is attached in .xlsx format. (XLSX 15 KB) [file 12864_2013_6144_MOESM6_ESM.xlsx]

## Sheet: Sheet1
Additional File 6 - Variance component analysis using ASREML in dairy traits
Traits	Upstream Class			Downstream Class			Intron Class			CDS Class			Synonymous Class			Missense Class			UTRs (Both 5'&3')			Non-Coding Conserved			microRNA Target Sites
Trait	Heritability ± S.E	Permutated Heritability ± S.E	Heritability Percent Difference	Heritability ± S.E	Permutated Heritability ± S.E	Heritability Percent Difference	Heritability ± S.E	Permutated Heritability ± S.E	Heritability Percent Difference	Heritability ± S.E	Permutated Heritability ± S.E	Heritability Percent Difference	Heritability ± S.E	Permutated Heritability ± S.E	Heritability Percent Difference	Heritability ± S.E	Permutated Heritability ± S.E	Heritability Percent Difference	Heritability ± S.E	Permutated Heritability ± S.E	Heritability Percent Difference	Heritability ± S.E	Permutated Heritability ± S.E	Heritability Percent Difference	Heritability ± S.E	Permutated Heritability ± S.E	Heritability Percent Difference
Fat	0.48 ± 0.02	0.48 ± 0.02	-0.216	0.50 ± 0.02	0.50 ± 0.02	-0.03	0.53 ± 0.02	0.55 ± 0.02	-2.368	0.41 ± 0.02	0.37 ± 0.02	3.82	0.37 ± 0.01	0.32 ± 0.01	5.044	0.31 ± 0.01	0.26 ± 0.01	5.066	0.28 ± 0.01	0.26 ± 0.01	1.83	0.36 ± 0.02	0.37 ± 0.01	-1.06	0.23 ± 0.01	0.24 ± 0.01	-0.868
Fat Percent	0.79 ± 0.01	0.70 ± 0.01	8.732	0.81 ± 0.01	0.76 ± 0.01	4.588	0.86 ± 0.01	0.84 ± 0.01	1.854	0.69 ± 0.01	0.51 ± 0.02	18.39	0.65 ± 0.01	0.44 ± 0.01	21	0.57 ± 0.02	0.37 ± 0.01	20.024	0.39 ± 0.02	0.34 ± 0.01	5.002	0.53 ± 0.01	0.56 ± 0.01	-3.066	0.28 ± 0.02	0.31 ± 0.01	-3.154
Milk	0.57 ± 0.01	0.55 ± 0.02	2.224	0.59 ± 0.01	0.57 ± 0.02	1.216	0.62 ± 0.02	0.63 ± 0.02	-1.33	0.49 ± 0.02	0.42 ± 0.02	6.406	0.44 ± 0.02	0.36 ± 0.01	7.54	0.38 ± 0.02	0.30 ± 0.01	7.68	0.33 ± 0.01	0.29 ± 0.01	3.414	0.42 ± 0.02	0.43 ± 0.01	-0.32	0.27 ± 0.02	0.27 ± 0.01	0.504
Protein	0.49 ± 0.02	0.50 ± 0.04	-0.962	0.50 ± 0.02	0.52 ± 0.02	-1.402	0.53 ± 0.02	0.56 ± 0.02	-3.456	0.41 ± 0.02	0.40 ± 0.02	1.216	0.36 ± 0.01	0.35 ± 0.01	1.684	0.33 ± 0.01	0.29 ± 0.01	3.188	0.32 ± 0.01	0.29 ± 0.01	2.162	0.39 ± 0.01	0.40 ± 0.01	-0.578	0.28 ± 0.01	0.27 ± 0.01	0.648
Protein Percent	0.77 ± 0.01	0.75 ± 0.01	2.162	0.79 ± 0.01	0.77 ± 0.01	1.604	0.84 ± 0.01	0.84 ± 0.01	0.224	0.68 ± 0.01	0.59 ± 0.01	9.402	0.62 ± 0.01	0.51 ± 0.01	10.916	0.52 ± 0.02	0.43 ± 0.02	9.324	0.48 ± 0.02	0.42 ± 0.02	5.862	0.59 ± 0.01	0.59 ± 0.01	0.21	0.41 ± 0.02	0.39 ± 0.02	1.872
Angularity	0.17 ± 0.02	0.19 ± 0.06	-1.932	0.19 ± 0.02	0.18 ± 0.02	0.308	0.19 ± 0.02	0.20 ± 0.02	-1.228	0.15 ± 0.02	0.16 ± 0.02	-0.924	0.14 ± 0.02	0.14 ± 0.02	-0.48	0.12 ± 0.02	0.12 ± 0.02	-0.45	0.11 ± 0.02	0.12 ± 0.02	-1.214	0.16 ± 0.02	0.15 ± 0.02	0.896	0.10 ± 0.01	0.11 ± 0.01	-1.214
BCS	0.09 ± 0.02	0.10 ± 0.03	-0.856	0.09 ± 0.02	0.10 ± 0.03	-1.33	0.10 ± 0.03	0.11 ± 0.03	-1.104	0.10 ± 0.02	0.09 ± 0.02	0.628	0.08 ± 0.02	0.09 ± 0.02	-0.838	0.09 ± 0.02	0.08 ± 0.02	1.352	0.05 ± 0.02	0.07 ± 0.02	-1.346	0.10 ± 0.03	0.09 ± 0.02	1.232	0.06 ± 0.02	0.06 ± 0.02	-0.68
Mammary System	0.22 ± 0.02	0.23 ± 0.02	-1.128	0.21 ± 0.02	0.23 ± 0.02	-2.438	0.24 ± 0.03	0.25 ± 0.03	-0.934	0.19 ± 0.02	0.19 ± 0.02	0.126	0.18 ± 0.02	0.17 ± 0.02	1.116	0.14 ± 0.02	0.14 ± 0.02	-0.116	0.14 ± 0.02	0.14 ± 0.02	-0.256	0.18 ± 0.02	0.18 ± 0.02	0.062	0.12 ± 0.02	0.13 ± 0.02	-1.554
Fertility	0.02 ± 0.01	0.03 ± 0.01	-0.832	0.03 ± 0.01	0.03 ± 0.01	-0.2	0.04 ± 0.01	0.03 ± 0.01	0.472	0.02 ± 0.01	0.02 ± 0.01	-0.386	0.02 ± 0.01	0.02 ± 0.01	-0.242	0.02 ± 0.01	0.01 ± 0.01	0.052	0.02 ± 0.01	0.02 ± 0.01	-0.028	0.03 ± 0.01	0.02 ± 0.01	0.124	0.01 ± 0.00	0.02 ± 0.01	-0.346
Survival Direct	0.15 ± 0.01	0.16 ± 0.01	-0.826	0.14 ± 0.01	0.16 ± 0.01	-1.58	0.16 ± 0.01	0.18 ± 0.02	-2.242	0.11 ± 0.01	0.13 ± 0.01	-1.872	0.10 ± 0.01	0.11 ± 0.01	-0.802	0.08 ± 0.01	0.08 ± 0.01	0.058	0.08 ± 0.01	0.09 ± 0.01	-0.978	0.11 ± 0.01	0.13 ± 0.01	-1.558	0.08 ± 0.01	0.08 ± 0.01	-0.676
SCC	0.39 ± 0.02	0.42 ± 0.02	-3	0.39 ± 0.02	0.42 ± 0.02	-3.31	0.44 ± 0.02	0.46 ± 0.02	-2.18	0.34 ± 0.01	0.34 ± 0.01	0.522	0.30 ± 0.01	0.30 ± 0.01	0.328	0.26 ± 0.01	0.26 ± 0.01	0.088	0.25 ± 0.01	0.26 ± 0.01	-0.518	0.34 ± 0.01	0.34 ± 0.01	-0.074	0.23 ± 0.01	0.24 ± 0.01	-0.848
